# Supplementary material for: Improving the Insulating Capacity of Polyurethane Foams through Polyurethane Aerogel Inclusion: From Insulation to Superinsulation
Source: Nanomaterials (Basel). 2022 Jun 29;12(13):2232. doi: 10.3390/nano12132232 (PMC9268151; doi:10.3390/nano12132232)
Supplement: Supplementary file 1 [file nanomaterials-12-02232-s001.zip]

Archive with 1 entries (1 files):
- nanomaterials-1771717-supplementary.pdf
